# Supplementary material for: Diffusion Weighted Imaging in the Assessment of Tumor Grade in Endometrial Cancer Based on Intravoxel Incoherent Motion MRI
Source: Diagnostics (Basel). 2022 Mar 12;12(3):692. doi: 10.3390/diagnostics12030692 (PMC8947183; doi:10.3390/diagnostics12030692)
Supplement: Supplementary file 1 [file diagnostics-12-00692-s001.zip]

Archive with 1 entries (1 files):
- diagnostics-1601725-supplementary.pdf
